# Supplementary material for: Using an integrated model of the theory of planned behavior and the temporal self-regulation theory to explain physical activity in patients with coronary heart disease
Source: Front Psychol. 2023 Feb 15;14:1049358. doi: 10.3389/fpsyg.2023.1049358 (PMC9975550; doi:10.3389/fpsyg.2023.1049358)
Supplement: Supplementary file 1 [file Data_Sheet_1.XLSX]

## Sheet: data
ID	gender	age	elderly	height	weight	obesity	BMI	edu	duration	NYHA	COM	PA	A1	A2	A3	A4	A5	A	SN1	SN2	SN3	SN	PBC1	PBC2	PBC3	PBC	I1	I2	I3	I	C1	C2	C6	C7	C8	CFCF	C3	C4	C5	C9	C10	C11	C12	CFCI	CFC	H1	H2	H3	H4
1	1	56	1	166	80	2	29.0318	2	1	2	2	0	2	1	3	3	1	2	2	2	3	2.33333	1	1	1	1	2	1	1	1.33333	4	3	2	2	3	2.8	4	3	2	3	3	5	3	3.28571	3.08333	3	3	3	4
2	2	89	2	153	40	0	17.0874	1	2	2	1	0	4	4	3	3	4	3.6	4	4	4	4	4	5	6	5	5	6	5	5.33333	4	4	4	3	5	4	2	7	4	5	4	5	4	4.42857	4.25	4	4	5	4
3	2	89	2	168	75	1	26.5731	1	2	2	1	0	3	3	3	3	3	3	6	6	6	6	2	4	3	3	1	2	2	1.66667	2	2	2	3	2	2.2	2	3	4	4	4	1	5	3.28571	2.83333	3	3	3	2
4	1	67	2	163	65	1	24.4646	3	3	1	0	0	6	5	6	5	5	5.4	4	6	5	5	4	4	3	3.66667	6	6	6	6	4	7	6	5	4	5.2	3	4	5	5	4	6	5	4.57143	4.83333	1	2	2	2
5	1	67	2	158	53	0	21.2306	1	2	1	0	0	2	2	2	1	1	1.6	4	4	4	4	2	1	1	1.33333	4	4	4	4	3	4	4	4	5	4	3	3	4	5	5	4	6	4.28571	4.16667	3	3	3	3
6	1	48	1	171	92	2	31.4627	4	1	1	1	0	6	6	5	5	6	5.6	2	4	3	3	3	2	4	3	3	2	4	3	3	3	3	2	4	3	3	2	2	3	3	3	4	2.85714	2.91667	1	1	1	1
7	1	82	2	161	52	0	20.061	4	3	1	1	0	2	3	2	1	5	2.6	4	3	3	3.33333	1	1	2	1.33333	3	3	3	3	3	4	2	3	3	3	3	3	2	5	4	3	3	3.28571	3.16667	1	1	1	1
8	1	54	1	170	86	2	29.7578	2	1	1	2	0	4	4	3	2	4	3.4	3	3	3	3	1	2	4	2.33333	2	1	1	1.33333	3	4	3	1	6	3.4	4	2	4	5	4	4	5	4	3.75	4	5	5	4
9	1	74	2	146	55	1	25.8022	2	1	1	2	0	2	3	4	3	3	3	3	3	3	3	3	4	3	3.33333	4	6	5	5	4	5	6	5	4	4.8	5	4	5	5	4	6	5	4.85714	4.83333	3	3	3	4
10	1	83	2	175	85	1	27.7551	1	1	1	1	0	4	4	4	4	4	4	3	3	3	3	2	3	3	2.66667	3	3	3	3	3	3	3	3	3	3	3	3	4	4	3	4	4	3.57143	3.33333	2	4	3	5
11	1	83	2	175	85	1	27.7551	2	1	2	1	0	3	3	3	3	3	3	2	1	2	1.66667	1	1	1	1	1	2	1	1.33333	3	3	4	4	5	3.8	3	3	3	2	3	1	4	2.71429	3.16667	3	2	2	2
12	1	88	2	168	65	0	23.03	2	2	2	2	0	1	2	1	1	1	1.2	1	1	3	1.66667	2	2	3	2.33333	2	4	3	3	3	3	3	3	3	3	2	2	1	2	2	2	3	2	2.41667	4	4	5	5
13	1	84	2	162	59	0	22.4813	1	3	1	1	0	6	5	4	5	5	5	4	5	4	4.33333	5	4	6	5	6	6	6	6	3	4	3	3	4	3.4	5	3	4	5	3	4	4	4	3.75	2	2	2	3
14	1	88	2	160	62	1	24.2188	1	1	1	2	0	2	2	1	2	2	1.8	3	3	2	2.66667	2	1	3	2	2	2	2	2	3	5	2	3	3	3.2	3	3	2	7	2	5	3	3.57143	3.41667	1	2	2	2
15	1	88	2	168	65	0	23.03	2	2	2	2	0	2	2	2	2	2	2	1	2	2	1.66667	1	1	3	1.66667	3	3	3	3	1	5	2	3	3	2.8	3	3	2	3	3	2	3	2.71429	2.75	3	4	4	5
16	1	88	2	168	65	0	23.03	2	2	2	2	0	3	3	3	3	3	3	3	3	3	3	2	3	2	2.33333	3	3	3	3	3	4	4	3	5	3.8	3	3	3	6	5	4	5	4.14286	4	1	2	2	2
17	2	68	2	156.5	44	0	17.9649	2	2	1	1	0	2	1	2	1	3	1.8	2	4	3	3	1	2	2	1.66667	2	2	2	2	3	3	4	3	3	3.2	2	2	1	3	3	3	4	2.57143	2.83333	3	3	3	3
18	2	68	2	173.5	90	2	29.8981	1	3	1	1	0	2	3	3	3	4	3	3	3	3	3	3	3	3	3	3	4	3	3.33333	3	3	1	3	3	2.6	3	3	6	4	4	4	6	4.28571	3.58333	3	3	4	4
19	2	62	2	178	63	0	19.8839	4	1	1	2	0	2	2	2	2	2	2	6	6	3	5	2	1	3	2	2	1	2	1.66667	3	4	3	3	4	3.4	5	3	4	5	3	4	4	4	3.75	1	2	1	3
20	2	68	2	162	76	2	28.959	1	3	1	1	0	3	3	4	3	3	3.2	2	4	4	3.33333	2	4	4	3.33333	4	4	4	4	3	4	4	4	5	4	3	3	3	5	6	5	6	4.42857	4.25	3	2	4	4
21	2	68	2	150	47.5	0	21.1111	1	2	1	2	0	4	4	3	3	4	3.6	4	3	5	4	1	1	3	1.66667	2	1	3	2	3	3	3	3	3	3	3	2	4	3	3	2	6	3.28571	3.16667	2	2	2	3
22	1	75	2	167	80	2	28.6851	2	3	1	1	0	4	5	5	5	5	4.8	5	5	5	5	6	6	3	5	5	6	6	5.66667	6	5	6	5	5	5.4	3	7	7	4	6	6	5	5.42857	5.41667	2	2	2	2
23	1	75	2	167	80	2	28.6851	2	3	2	1	0	4	3	4	3	3	3.4	4	4	4	4	3	3	3	3	4	2	3	3	3	3	3	4	5	3.6	3	3	3	2	3	2	3	2.71429	3.08333	2	3	2	2
24	1	65	2	174	71	0	23.4509	2	1	1	2	0	4	4	2	3	5	3.6	1	2	3	2	1	3	2	2	1	2	2	1.66667	3	4	2	3	3	3	3	4	1	3	6	5	3	3.57143	3.33333	3	3	4	4
25	1	63	2	168	92	2	32.5964	2	1	1	2	0	2	2	2	2	4	2.4	4	5	3	4	2	1	2	1.66667	2	1	1	1.33333	3	3	3	3	3	3	3	2	4	3	4	5	5	3.71429	3.41667	4	4	4	4
26	1	63	2	158	68	1	27.2392	1	1	2	2	0	4	4	3	5	4	4	4	3	3	3.33333	3	3	3	3	2	2	1	1.66667	6	2	2	3	3	3.2	3	3	2	5	6	2	5	3.71429	3.5	4	4	5	4
27	2	85	2	158	46	0	18.4265	1	3	1	1	0	2	2	2	4	2	2.4	2	4	2	2.66667	2	2	3	2.33333	2	2	2	2	3	3	3	3	3	3	2	3	3	2	3	2	3	2.57143	2.75	4	4	5	5
28	1	88	2	170	58	0	20.0692	1	3	1	1	0	4	5	4	4	4	4.2	4	4	4	4	2	3	4	3	4	4	4	4	3	3	3	3	3	3	4	2	4	5	4	4	4	3.85714	3.5	3	4	3	4
29	1	88	2	170	60	0	20.7612	2	3	1	2	0	1	2	2	2	3	2	3	1	2	2	1	3	1	1.66667	2	1	1	1.33333	3	4	4	3	4	3.6	2	4	3	5	4	4	5	3.85714	3.75	2	2	2	2
30	1	88	2	168	62	0	21.9671	1	3	1	2	0	2	2	2	2	2	2	3	4	2	3	4	5	4	4.33333	4	2	3	3	3	4	3	3	3	3.2	6	1	4	4	3	3	5	3.71429	3.5	3	4	4	5
31	1	88	2	170	60	0	20.7612	1	3	1	2	0	3	3	3	2	4	3	4	4	5	4.33333	1	1	1	1	1	1	2	1.33333	4	3	2	2	3	2.8	4	3	2	3	3	3	3	3	2.91667	1	2	1	2
32	1	73	2	165	60	0	22.0386	3	1	1	2	0	4	5	5	5	5	4.8	5	4	3	4	3	3	2	2.66667	1	3	2	2	3	3	2	3	3	2.8	3	3	2	2	4	2	3	2.71429	2.75	3	4	2	3
33	1	42	1	173	105	2	35.083	4	1	1	0	0	5	5	5	6	3	4.8	5	4	3	4	4	5	3	4	5	6	5	5.33333	4	3	4	4	4	3.8	4	3	5	5	6	6	6	5	4.5	4	5	5	4
34	1	88	2	170	60	0	20.7612	2	3	1	2	0	4	5	5	5	5	4.8	6	6	6	6	5	4	5	4.66667	6	6	6	6	3	3	5	5	6	4.4	4	4	5	5	4	6	5	4.71429	4.58333	1	2	2	2
35	1	88	2	168	62	0	21.9671	1	3	1	2	0	2	3	3	4	3	3	6	6	3	5	2	3	1	2	1	1	3	1.66667	5	4	5	4	6	4.8	4	4	6	6	6	7	6	5.57143	5.25	3	3	3	4
36	1	42	1	173	105	2	35.083	4	1	1	0	0	4	4	3	4	3	3.6	3	4	4	3.66667	4	4	4	4	6	6	6	6	3	4	4	4	4	3.8	4	3	4	7	4	4	5	4.42857	4.16667	4	4	4	5
37	1	77	2	165	50	0	18.3655	1	3	1	2	0	5	5	4	4	4	4.4	4	4	4	4	3	2	4	3	5	5	6	5.33333	3	4	4	4	5	4	4	4	5	6	5	5	5	4.85714	4.5	4	4	5	5
38	1	85	2	170	45	0	15.5709	2	3	1	1	0	4	4	2	4	4	3.6	4	5	4	4.33333	3	2	4	3	5	6	5	5.33333	3	4	3	4	5	3.8	5	3	4	5	3	6	4	4.28571	4.08333	4	4	4	4
39	1	77	2	161	78	2	30.0914	1	2	1	2	0	3	3	3	2	5	3.2	3	3	4	3.33333	3	4	3	3.33333	3	3	4	3.33333	3	4	3	5	5	4	4	3	5	7	5	5	6	5	4.58333	4	5	5	5
40	1	68	2	150	47.5	0	21.1111	1	2	1	1	0	2	2	2	3	3	2.4	2	3	3	2.66667	1	3	3	2.33333	3	3	4	3.33333	3	5	2	3	3	3.2	3	3	2	5	4	3	3	3.28571	3.25	3	4	4	4
41	1	68	2	154	70	2	29.5159	1	1	1	1	0	4	5	3	3	4	3.8	4	5	5	4.66667	4	4	6	4.66667	2	2	3	2.33333	5	1	4	5	6	4.2	4	4	5	3	6	6	5	4.71429	4.5	5	5	4	4
42	1	33	1	170	80	1	27.6817	1	1	2	1	0	4	4	4	4	4	4	4	2	3	3	2	4	3	3	3	1	4	2.66667	4	3	3	3	1	2.8	4	3	1	5	3	6	3	3.57143	3.25	3	2	3	4
43	1	33	1	170	80	1	27.6817	1	1	1	1	0	4	4	4	5	4	4.2	6	6	6	6	4	4	3	3.66667	5	6	6	5.66667	3	4	4	3	4	3.6	3	3	3	5	4	4	5	3.85714	3.75	3	3	5	4
44	1	56	1	166	80	2	29.0318	2	1	1	1	0	4	4	4	4	4	4	5	5	5	5	2	3	2	2.33333	4	4	4	4	3	4	4	3	4	3.6	4	2	4	7	1	7	5	4.28571	4	4	4	5	4
45	1	56	1	164	71	1	26.398	4	1	1	1	0	4	5	5	5	5	4.8	6	6	6	6	1	1	3	1.66667	3	1	2	2	3	3	3	3	3	3	2	2	2	3	3	3	3	2.57143	2.75	3	3	4	4
46	1	88	2	170	58	0	20.0692	1	3	1	2	0	4	4	3	3	4	3.6	5	5	5	5	3	2	4	3	5	5	4	4.66667	4	4	5	4	5	4.4	5	4	5	7	5	6	5	5.28571	4.91667	2	3	3	3
47	1	88	2	168	65	0	23.03	2	2	2	2	0	2	1	3	2	2	2	5	4	5	4.66667	2	2	2	2	1	2	1	1.33333	3	3	3	4	3	3.2	3	3	3	2	3	2	3	2.71429	2.91667	2	2	1	2
48	2	77	2	162	50	0	19.052	2	2	2	2	0	2	2	2	2	2	2	4	4	4	4	1	4	3	2.66667	2	2	2	2	4	4	4	4	5	4.2	5	4	5	5	4	5	4	4.57143	4.41667	4	4	5	4
49	2	77	2	162	50	0	19.052	2	2	2	2	0	2	2	1	3	2	2	3	3	3	3	3	3	2	2.66667	1	3	1	1.66667	3	4	4	4	5	4	4	5	4	5	5	4	6	4.71429	4.41667	3	4	3	5
50	1	55	1	164	65	1	24.1672	2	1	1	2	0	2	2	2	2	2	2	2	2	3	2.33333	1	1	1	1	1	2	1	1.33333	3	3	3	3	3	3	4	2	4	3	3	4	4	3.42857	3.25	4	4	4	4
51	1	49	1	169	80	2	28.0102	2	2	1	0	0	3	3	3	3	4	3.2	4	4	4	4	2	2	2	2	3	3	3	3	4	4	6	5	5	4.8	4	4	5	6	6	5	5	5	4.91667	4	4	6	4
52	1	49	1	169	80	2	28.0102	2	2	1	2	0	2	2	2	2	2	2	4	3	5	4	2	1	3	2	1	1	2	1.33333	3	3	3	3	3	3	3	1	6	3	3	4	4	3.42857	3.25	5	5	5	5
53	1	46	1	161	76	2	29.3199	1	1	1	1	1	4	4	4	4	4	4	3	5	4	4	4	2	3	3	5	5	5	5	3	4	4	4	5	4	3	3	3	5	2	7	6	4.14286	4.08333	4	4	5	5
54	1	46	1	160	55	0	21.4844	3	2	1	1	1	2	2	4	1	3	2.4	6	6	5	5.66667	3	3	3	3	5	5	5	5	4	4	4	5	5	4.4	5	4	5	5	4	5	5	4.71429	4.58333	4	5	5	5
55	2	71	2	163	67.5	1	25.4055	4	3	1	2	0	3	3	4	4	4	3.6	3	3	3	3	3	2	4	3	4	3	5	4	3	3	4	5	5	4	1	7	5	5	5	7	5	5	4.41667	4	5	5	5
56	1	65	2	179	89	1	27.7769	3	2	1	2	0	5	4	5	5	5	4.8	5	5	5	5	2	2	1	1.66667	5	3	4	4	3	4	3	4	4	3.6	5	3	4	5	3	6	4	4.28571	4	4	4	5	5
57	1	74	2	150	60	1	26.6667	1	3	1	1	0	2	2	3	3	3	2.6	2	3	3	2.66667	3	3	4	3.33333	2	3	2	2.33333	3	4	4	4	4	3.8	5	3	4	5	2	6	4	4.14286	4	4	4	4	5
58	1	74	2	172	87	2	29.4078	1	3	1	1	0	2	2	4	3	3	2.8	3	3	3	3	3	3	3	3	2	4	3	3	3	4	4	6	5	4.4	4	3	5	5	4	4	5	4.28571	4.33333	3	3	3	3
59	1	81	2	157	59	0	23.9361	1	3	2	0	0	6	5	4	5	5	5	2	4	3	3	3	6	6	5	6	6	6	6	6	4	7	5	6	5.6	5	5	5	7	6	6	7	5.85714	5.75	4	4	4	4
60	1	81	2	150	50	0	22.2222	1	2	2	0	0	4	3	3	4	4	3.6	5	5	5	5	3	4	4	3.66667	3	1	2	2	3	2	3	3	3	2.8	6	2	4	5	4	4	4	4.14286	3.58333	4	4	4	4
61	1	80	2	155	60	1	24.974	1	3	1	2	0	2	2	3	3	2	2.4	2	1	2	1.66667	2	1	2	1.66667	3	3	3	3	3	4	2	6	5	4	3	3	3	5	6	6	6	4.57143	4.33333	5	4	3	4
62	2	46	1	161	76	2	29.3199	1	1	1	0	0	4	4	3	3	4	3.6	1	2	2	1.66667	1	2	2	1.66667	2	2	2	2	2	3	2	2	2	2.2	3	3	2	2	2	2	3	2.42857	2.33333	3	3	3	2
63	2	46	1	161	76	2	29.3199	1	1	1	0	0	5	5	5	5	5	5	2	2	1	1.66667	1	3	1	1.66667	2	3	3	2.66667	3	3	4	4	3	3.4	3	3	4	4	4	4	6	4	3.75	3	3	3	2
64	1	64	2	170	85	2	29.4118	2	2	1	1	0	4	4	5	5	5	4.6	5	6	5	5.33333	4	5	4	4.33333	4	5	3	4	4	3	3	4	5	3.8	4	3	5	5	5	6	6	4.85714	4.41667	4	4	4	4
65	2	80	2	177	87	1	27.7698	1	3	1	1	0	2	2	1	3	2	2	3	3	4	3.33333	2	3	1	2	1	2	1	1.33333	4	3	2	2	1	2.4	4	3	2	4	2	3	3	3	2.75	4	5	5	4
66	1	65	2	174	75	1	24.7721	2	1	1	1	0	2	4	4	4	4	3.6	3	2	3	2.66667	4	4	3	3.66667	4	4	4	4	3	3	4	3	3	3.2	3	3	5	4	3	3	5	3.71429	3.5	4	4	3	3
67	1	72	2	160	72	2	28.125	1	3	1	1	0	5	5	4	5	5	4.8	5	6	6	5.66667	5	6	6	5.66667	4	3	5	4	4	4	5	6	4	4.6	5	4	5	6	5	6	6	5.28571	5	4	4	4	4
68	1	72	2	172	83	2	28.0557	1	2	2	1	0	4	4	3	4	4	3.8	4	2	4	3.33333	3	3	2	2.66667	1	3	1	1.66667	4	3	4	4	6	4.2	4	3	5	5	6	6	6	5	4.66667	4	4	4	4
69	1	64	2	170	85	2	29.4118	2	2	1	1	0	4	5	5	4	5	4.6	4	6	6	5.33333	5	5	5	5	4	4	4	4	4	4	4	5	4	4.2	5	4	5	5	4	5	4	4.57143	4.41667	3	3	3	4
70	1	64	2	172	70	0	23.6614	1	3	1	1	0	2	2	3	3	3	2.6	4	2	2	2.66667	3	3	2	2.66667	3	3	2	2.66667	3	3	6	4	3	3.8	3	3	2	4	3	4	6	3.57143	3.66667	4	4	3	3
71	1	55	1	168	80	2	28.3447	4	3	2	2	0	4	6	6	6	6	5.6	4	3	3	3.33333	3	3	3	3	6	6	5	5.66667	4	3	4	3	4	3.6	4	3	5	5	5	6	6	4.85714	4.33333	3	4	4	4
72	1	55	1	168	80	2	28.3447	4	3	2	2	0	3	3	3	3	3	3	3	3	3	3	6	6	6	6	4	5	5	4.66667	4	3	4	3	3	3.4	4	3	4	5	5	6	5	4.57143	4.08333	3	3	3	3
73	1	54	1	161	110	2	42.4366	2	1	1	2	0	3	3	3	3	3	3	4	4	4	4	3	4	4	3	3	3	3	3	3	4	2	3	3	3	3	3	2	5	4	4	3	3.42857	3.25	3	3	4	4
74	1	47	1	178	110	2	34.7178	4	1	1	0	0	2	2	3	1	2	2	3	4	3	3.33333	2	1	3	2	1	1	2	1.33333	2	2	2	2	2	2	2	2	2	2	2	2	3	2.14286	2.08333	3	4	4	4
75	2	81	2	157	59	0	23.9361	1	3	1	2	0	5	5	5	5	5	5	4	4	4	4	6	6	6	6	5	6	5	5.33333	3	4	5	5	6	4.6	4	5	5	5	5	6	5	5	4.83333	4	5	5	5
76	2	81	2	157	59	0	23.9361	1	3	1	2	0	5	5	5	5	5	5	4	6	5	5	3	3	3	3	5	3	4	4	3	4	5	4	6	4.4	4	5	4	5	5	4	6	4.71429	4.58333	3	4	4	2
77	2	81	2	157	59	0	23.9361	1	3	2	2	0	3	3	3	3	3	3	4	4	4	4	6	6	6	6	3	3	5	3.66667	3	4	4	5	6	4.4	4	5	4	5	5	4	6	4.71429	4.58333	3	3	4	4
78	2	81	2	150	50	0	22.2222	1	2	2	2	0	4	4	3	6	5	4.4	3	3	3	3	4	3	3	3.33333	1	3	3	2.33333	3	5	2	3	3	3.2	1	5	2	5	6	3	5	3.85714	3.58333	2	2	2	3
79	1	46	1	162	57.5	0	21.9098	3	2	1	1	1	3	3	3	3	3	3	2	4	2	2.66667	2	2	3	2.33333	2	2	2	2	3	3	4	5	3	3.6	3	2	1	3	3	4	5	3	3.25	3	4	4	4
80	1	75	2	148	54	1	24.653	1	1	1	1	1	2	2	3	3	3	2.6	4	2	4	3.33333	3	4	3	3.33333	4	5	5	4.66667	2	6	2	3	2	3	3	3	2	6	4	3	3	3.42857	3.25	4	4	4	5
81	1	70	2	168	75	1	26.5731	1	1	1	1	0	3	3	2	4	3	3	1	1	1	1	3	1	3	2.33333	2	2	1	1.66667	3	4	5	6	6	4.8	4	3	6	5	5	4	5	4.57143	4.66667	4	4	4	5
82	1	70	2	168	75	1	26.5731	3	1	1	1	0	5	5	5	5	5	5	6	6	3	5	6	6	6	6	6	6	6	6	5	5	5	6	5	5.2	6	5	6	6	5	5	7	5.71429	5.5	4	4	4	4
83	1	39	1	160	52	0	20.3125	2	1	1	0	1	4	4	4	3	3	3.6	5	5	5	5	5	5	5	5	6	6	6	6	4	4	5	5	4	4.4	5	4	5	5	4	6	4	4.71429	4.58333	4	5	5	5
84	1	64	2	160	55	0	21.4844	1	3	1	2	1	3	4	4	5	4	4	3	5	4	4	6	6	6	6	5	5	5	5	3	4	4	4	5	4	2	7	4	5	5	4	6	4.71429	4.41667	5	5	5	4
85	2	82	2	157	68	1	27.5873	1	3	1	2	0	4	4	5	5	4	4.4	6	4	5	5	4	4	4	4	2	3	2	2.33333	4	4	5	5	5	4.6	4	4	5	6	6	5	5	5	4.83333	4	4	3	4
86	1	57	1	158	69	1	27.6398	2	1	1	1	0	6	5	5	5	5	5.2	6	5	3	4.66667	5	5	3	4.33333	5	6	6	5.66667	5	4	5	5	6	5	5	5	5	5	6	6	6	5.43	5.25	3	3	3	3
87	2	73	2	168	75	1	26.5731	3	3	1	1	0	2	1	3	2	2	2	1	1	1	1	1	1	1	1	1	1	2	1.33333	3	3	3	3	3	3	3	2	4	3	3	4	5	3.42857	3.25	3	2	2	4
88	1	58	1	169	70	1	24.5089	3	2	1	0	1	6	6	6	6	6	6	3	5	4	4	5	5	5	5	6	6	6	6	6	5	6	7	5	5.8	7	5	7	5	5	6	5	5.71429	5.75	5	4	3	3
89	1	44	1	160	74	2	28.9062	2	1	1	1	0	6	5	3	5	6	5	6	4	5	5	2	4	4	3.33333	3	2	4	3	3	4	3	3	4	3.4	5	3	4	4	3	4	4	3.85714	3.66667	4	4	5	5
90	1	44	1	160	74	2	28.9062	2	1	1	1	0	3	3	3	3	3	3	4	4	4	4	3	2	4	3	3	2	4	3	3	4	4	3	3	3.4	3	3	3	7	2	6	3	3.85714	3.66667	2	2	2	3
91	1	67	2	165	51.5	0	18.9164	3	3	1	2	1	3	3	3	3	3	3	2	1	2	1.66667	2	1	2	1.66667	2	3	2	2.33333	4	3	2	3	4	3.2	4	3	2	4	5	6	5	4.14286	3.75	4	4	4	5
92	1	53	1	155	61	1	25.3902	1	2	1	0	1	5	5	5	6	4	5	3	5	4	4	5	6	6	5.66667	5	6	5	5.33333	3	4	4	3	5	3.8	3	3	4	6	2	7	5	4.28571	4.08333	5	4	4	5
93	1	82	2	172	69	0	23.3234	1	1	1	1	0	6	6	4	5	6	5.4	6	6	6	6	3	2	3	2.66667	2	4	3	3	3	4	2	2	2	2.6	3	4	2	7	4	5	5	4.28571	3.58333	3	4	4	5
94	1	82	2	168	75	1	26.5731	1	1	1	1	0	5	5	6	6	5	5.4	6	6	6	6	6	4	6	5.33333	3	3	3	3	2	3	4	1	4	2.8	6	3	2	4	5	6	3	4.14286	3.58333	4	4	4	4
95	2	67	2	165	75	1	27.5482	4	3	1	2	0	4	4	4	4	4	4	6	6	6	6	4	4	4	4	6	5	6	5.66667	3	4	4	4	5	4	3	3	3	5	5	4	6	4.14286	4.08333	2	3	2	3
96	2	67	2	160	67	1	26.1719	3	1	1	2	0	6	6	6	6	6	6	6	6	6	6	5	5	5	5	6	6	6	6	6	5	6	5	5	5.4	5	5	5	6	5	6	7	5.57143	5.5	1	2	2	4
97	1	69	2	158	71	2	28.441	2	2	1	1	1	6	4	5	5	6	5.2	6	6	6	6	3	3	3	3	3	3	4	3.33333	3	3	4	4	3	3.4	3	3	4	2	3	4	5	3.42857	3.41667	4	4	5	4
98	1	72	2	163	60	0	22.5827	4	2	1	2	1	3	1	2	3	3	2.4	3	5	4	4	4	5	4	4.33333	5	4	6	5	3	3	4	4	6	4	4	3	5	5	4	5	5	4.42857	4.25	3	4	4	5
99	1	38	1	165	80	2	29.3848	3	2	1	0	0	4	4	3	3	4	3.6	1	1	2	1.33333	3	1	2	2	2	3	3	2.66667	3	3	5	5	6	4.4	4	4	5	5	4	6	5	4.71429	4.58333	3	4	5	4
100	1	38	1	165	80	2	29.3848	3	2	1	0	0	2	2	1	3	2	2	1	1	2	1.33333	1	1	2	1.33333	2	2	2	2	4	3	3	5	5	4	4	3	5	5	6	6	6	5	4.58333	3	3	4	4
101	1	86	2	155	63	1	26.2227	1	2	1	0	0	3	3	3	3	3	3	4	4	4	4	1	1	3	1.66667	2	4	4	3.33333	3	3	4	4	4	3.6	3	3	5	5	4	5	6	4.42857	4.08333	4	4	5	5
102	1	70	2	172	83	2	28.0557	3	3	1	2	1	2	2	2	1	3	2	3	5	4	4	1	3	2	2	3	2	2	2.33333	3	4	4	4	4	3.8	5	4	4	5	4	5	4	4.42857	4.16667	3	3	3	3
103	1	63	2	180	109	2	33.642	1	1	2	2	0	5	5	5	5	4	4.8	2	4	3	3	4	2	3	3	1	3	2	2	3	3	4	4	3	3.4	3	3	4	2	3	3	4	3.14286	3.25	3	3	2	3
104	1	36	1	180	95	2	29.321	4	2	1	1	1	2	4	4	4	4	3.6	6	4	3	4.33333	3	2	4	3	5	5	5	5	5	1	3	5	3	3.4	3	3	5	4	4	5	5	4.14286	3.83333	3	4	4	4
105	1	52	1	171.5	74	1	25.1596	2	2	2	1	1	2	2	2	2	4	2.4	2	3	3	2.66667	2	2	4	2.66667	3	3	3	3	4	3	3	4	5	3.8	4	3	5	5	6	6	6	5	4.5	3	3	4	5
106	1	46	1	168	65	0	23.03	4	1	1	1	1	5	6	4	6	4	5	6	6	6	6	5	5	5	5	6	6	6	6	4	4	4	7	6	5	5	6	5	6	4	5	6	5.28571	5.16667	2	2	2	2
107	1	46	1	160	55	0	21.4844	3	2	1	1	1	2	3	3	4	3	3	1	2	2	1.66667	2	1	2	1.66667	1	2	2	1.66667	1	4	2	2	2	2.2	3	4	1	3	2	3	3	2.71429	2.5	3	3	3	3
108	2	46	1	161	76	2	29.3199	1	1	1	0	1	2	3	3	3	4	3	2	3	4	3	1	2	2	1.66667	1	2	2	1.66667	2	3	2	3	2	2.4	3	3	2	2	2	2	3	2.42857	2.41667	3	2	3	3
109	2	55	1	150	51	0	22.6667	3	1	1	0	0	5	5	4	6	4	4.8	6	5	6	5.66667	3	4	4	3.66667	1	3	3	2.33333	3	4	4	3	5	3.8	3	3	3	5	5	4	6	4.14286	4	4	4	5	5
110	1	44	1	177	96	2	30.6425	4	1	1	1	1	3	3	4	4	4	3.6	3	4	2	3	2	1	3	2	2	2	1	1.66667	3	3	2	2	3	2.6	2	3	2	1	1	3	1	1.85714	2.33333	3	4	4	5
111	2	46	1	168	65	0	23.03	4	1	1	0	1	1	1	1	1	1	1	2	3	3	2.66667	3	3	2	2.66667	2	2	2	2	3	4	2	3	3	3	3	3	2	3	3	3	3	2.85714	2.91667	3	3	3	3
112	1	67	2	160	67	1	26.1719	3	2	1	2	0	3	3	4	3	2	3	2	3	3	2.66667	6	6	6	6	6	6	6	6	4	4	2	6	5	4.2	4	4	5	5	6	6	6	5.14286	4.75	4	4	3	3
113	1	58	1	145	42.5	0	20.214	1	3	1	2	0	2	2	2	2	2	2	2	2	1	1.66667	3	1	2	2	3	3	2	2.66667	3	4	4	5	6	4.4	5	5	5	5	4	5	7	5.14286	4.83333	4	5	6	4
114	2	80	2	153	58	1	24.7768	1	1	1	1	0	3	6	5	5	4	4.6	3	5	5	4.33333	4	4	3	3.66667	5	5	5	5	3	4	5	5	6	4.6	4	7	2	5	5	6	6	5	4.83333	3	4	4	4
115	2	80	2	160	72	2	28.125	1	3	1	1	0	5	4	6	5	6	5.2	5	6	6	5.66667	5	6	6	5.66667	5	4	6	5	6	5	6	5	5	5.4	5	5	5	5	5	6	5	5.14286	5.25	4	4	5	4
116	1	67	2	165	75	1	27.5482	1	3	1	0	0	2	3	3	3	3	2.8	2	4	3	3	2	3	3	2.66667	4	3	5	4	3	4	4	3	5	3.8	3	3	3	5	6	5	6	4.42857	4.16667	4	4	4	4
117	1	73	2	169	51	0	17.8565	3	1	1	1	1	4	2	5	5	3	3.8	5	4	3	4	3	3	3	3	2	3	5	3.33333	3	3	7	5	6	4.8	4	4	3	5	5	6	5	4.57143	4.66667	4	4	4	4
118	1	33	1	168	82	2	29.0533	1	1	1	1	1	2	4	4	4	4	3.6	6	5	3	4.66667	5	4	5	4.66667	4	6	5	5	4	4	5	5	4	4.4	5	4	5	6	4	6	5	5	4.75	3	4	4	4
119	2	76	2	165	69	1	25.3444	2	1	1	2	0	3	3	4	3	2	3	5	4	4	4.33333	4	5	4	4.33333	3	3	5	3.66667	3	4	5	6	5	4.6	4	3	6	3	7	4	5	4.57143	4.58333	3	3	4	5
120	1	70	2	175	76	1	24.8163	3	3	1	2	0	6	6	6	6	6	6	2	4	3	3	3	2	4	3	6	6	6	6	6	6	6	7	6	6.2	7	5	7	5	6	6	5	5.85714	6	3	3	3	3
121	1	52	1	166	75	1	27.2173	4	2	1	2	0	4	4	5	5	4	4.4	6	5	4	5	2	3	1	2	1	1	3	1.66667	3	3	3	3	3	3	3	3	4	6	3	5	6	4.28571	3.75	3	4	4	5
122	1	58	1	172	65	0	21.9713	2	1	1	1	0	3	2	4	3	3	3	1	1	3	1.66667	3	2	4	3	2	1	3	2	4	3	2	3	4	3.2	4	3	3	4	5	6	5	4.28571	3.83333	5	4	3	4
123	2	68	2	166	72	1	26.1286	4	3	1	0	0	4	4	4	5	4	4.2	5	5	5	5	5	4	6	5	6	6	6	6	6	7	7	7	6	6.6	6	6	6	7	7	7	7	6.57143	6.58333	4	4	5	5
124	1	62	2	165	72.5	1	26.6299	3	3	1	2	0	1	3	2	2	4	2.4	3	4	3	3.33333	2	1	3	2	1	2	1	1.33333	3	5	3	4	3	3.6	2	2	4	4	3	2	6	3.28571	3.41667	3	4	2	3
125	1	62	2	161	50	0	19.2894	4	1	1	2	0	4	4	4	4	4	4	4	6	6	5.33333	2	2	2	2	5	6	6	5.66667	6	5	6	5	5	5.4	5	3	7	4	6	6	5	5.14286	5.25	4	4	5	5
126	1	62	2	165	82	2	30.1194	2	2	1	1	0	2	2	2	2	2	2	1	2	1	1.33333	2	2	2	2	2	2	2	2	4	3	2	3	3	3	4	3	2	3	3	5	3	3.28571	3.16667	3	3	3	3
127	2	75	2	158	71	2	28.441	1	2	2	1	0	3	3	4	4	4	3.6	3	3	3	3	6	5	5	5.33333	4	5	5	4.66667	3	4	5	6	5	4.6	4	3	5	5	5	4	6	4.57143	4.58333	4	4	5	5
128	2	69	2	170	73	1	25.2595	1	3	1	1	1	4	4	2	3	4	4	4	3	3	3.33333	4	4	4	4	6	6	6	6	3	3	4	4	7	4.2	4	4	5	5	3	7	5	4.71429	4.5	5	4	3	4
129	1	66	2	176	71	0	22.921	3	1	1	2	0	2	2	3	3	4	2.8	3	3	3	3	4	2	3	3	2	4	3	3	3	4	4	4	5	4	3	3	4	4	7	6	6	4.71429	4.41667	4	5	5	5
130	1	66	2	176	71	0	22.921	3	1	1	2	0	4	5	5	5	5	4.8	6	6	6	6	4	4	4	4	6	6	6	6	6	4	5	5	6	5.2	5	5	5	5	6	6	7	5.57143	5.41667	3	4	3	4
131	1	75	2	167	80	2	28.6851	2	3	1	2	1	2	3	4	4	4	3.4	4	3	5	4	3	3	3	3	5	5	4	4.66667	3	4	4	4	5	4	5	3	5	6	3	6	5	4.71429	4.41667	4	3	3	3
132	1	63	2	176	65	0	20.984	3	1	1	2	1	6	6	6	6	6	6	5	5	5	5	6	6	6	6	6	6	6	6	5	5	5	6	5	5.2	4	3	7	6	5	5	7	5.28571	5.25	4	4	5	5
133	2	76	2	151	65	2	28.5075	1	1	1	2	0	2	2	2	3	3	2.4	3	3	2	2.66667	2	3	3	2.66667	4	2	3	3	3	4	2	4	5	3.6	5	3	6	7	2	6	5	4.85714	4.33333	3	2	4	4
134	2	56	1	160	73	2	28.5156	1	2	1	0	0	5	5	5	5	5	5	6	6	5	5.66667	3	3	3	3	3	2	4	3	3	4	4	4	4	3.8	5	4	4	5	4	5	4	4.42857	4.16667	4	4	5	5
135	2	58	1	162	64	1	24.3865	2	1	1	1	0	4	4	3	4	4	3.8	3	6	5	4.66667	3	3	3	3	3	3	3	3	4	4	4	4	5	4.2	2	6	5	6	6	6	6	5.28571	4.83333	3	4	4	4
136	1	51	1	168	62	0	21.9671	3	2	1	1	1	1	2	2	3	2	2	2	4	3	3	3	1	2	2	2	1	2	1.66667	3	3	3	3	3	3	2	3	3	2	3	2	3	2.57143	2.75	3	4	4	4
137	1	47	1	178	110	2	34.7178	4	1	1	0	0	2	3	2	2	4	2.6	2	4	4	3.33333	4	3	3	3.33333	2	2	2	2	3	3	3	3	3	3	2	3	3	3	2	2	3	2.57143	2.75	4	4	4	5
138	2	72	2	153	60	1	25.6312	1	2	1	2	0	4	4	4	6	4	4.4	5	5	6	5.33333	6	5	5	5.33333	4	6	4	4.66667	3	3	4	5	6	4.2	4	3	7	5	4	6	5	4.85714	4.58333	5	4	5	4
139	2	56	1	156	51	0	20.9566	2	2	1	0	0	2	2	4	3	5	3.2	6	6	6	6	2	2	2	2	2	2	1	1.66667	3	3	3	4	3	3.2	3	2	4	1	5	5	6	3.71429	3.5	4	4	4	4
140	1	54	1	158	57	0	22.8329	2	1	1	0	1	2	2	2	2	2	2	3	3	3	3	5	4	5	4.66667	2	3	3	2.66667	3	4	5	5	6	4.6	5	5	5	5	5	6	6	5.28571	5	4	4	5	5
141	1	52	1	163	60	0	22.5827	2	2	1	1	1	3	4	3	3	4	3.4	4	3	3	3.33333	3	3	4	3.33333	2	4	3	3	3	4	4	4	4	3.8	3	3	4	6	5	4	5	4.28571	4.08333	5	4	4	5
142	2	68	2	150	47.5	0	21.1111	1	2	1	2	0	4	2	4	4	4	3.6	2	4	4	3.33333	4	4	4	4	6	6	6	6	6	5	5	6	6	5.6	7	6	5	6	7	4	6	5.85714	5.75	1	2	1	1
143	1	72	2	163	58	0	21.83	4	2	1	2	1	2	1	2	2	2	1.8	2	4	3	3	2	1	3	2	2	1	3	2	3	4	4	3	5	3.8	3	3	3	6	4	4	6	4.14286	4	3	4	3	4
144	2	67	2	180	70	0	21.6049	3	1	1	1	0	4	5	4	5	4	4.4	6	6	6	6	5	4	6	5	3	5	5	4.33333	4	3	4	4	5	4	4	4	5	5	6	6	6	5.14286	4.66667	3	3	3	4
145	1	58	1	153	40	0	17.0874	3	2	1	0	1	6	6	6	5	6	5.8	6	6	6	6	6	6	6	6	6	6	6	6	4	4	4	5	6	4.6	5	5	6	5	6	6	6	5.57143	5.16667	3	4	3	3
146	1	58	1	172	69	0	23.3234	2	2	1	0	1	5	6	6	6	6	5.8	3	4	3	3.33333	4	4	4	4	6	6	6	6	4	3	4	4	5	4	4	1	7	5	6	6	6	5	4.58333	5	4	4	5
147	2	68	2	173.5	90	2	29.8981	1	3	1	0	0	2	3	1	3	2	2.2	3	3	3	3	3	3	3	3	2	4	4	3.33333	3	4	3	4	3	3.4	3	2	4	3	3	5	6	3.71429	3.58333	5	5	5	5
148	1	65	2	175	72	0	23.5102	2	2	1	1	0	4	4	2	4	3	3.4	4	4	4	4	2	5	3	3.33333	2	3	1	2	3	3	5	5	6	4.4	5	4	5	5	5	6	5	5	4.75	4	4	5	4
149	2	67	2	176	66	0	21.3068	3	2	1	1	0	2	3	3	4	4	3.2	3	4	3	3.33333	3	4	3	3.33333	4	5	5	4.66667	3	3	4	4	6	4	4	4	5	5	4	5	5	4.57143	4.33333	3	3	3	4
150	1	42	1	170	71	1	24.5675	2	1	1	1	1	6	5	3	5	6	5	6	6	6	6	6	6	6	6	6	6	5	5.66667	4	3	3	4	3	3.4	4	3	4	4	5	6	5	4.42857	4	4	4	5	5
151	2	67	2	160	45	0	17.5781	1	1	1	1	0	5	5	4	6	6	5.2	6	6	6	6	4	4	4	4	5	6	5	5.33333	3	7	4	4	5	4.6	1	4	4	6	5	4	5	4.14286	4.33333	4	5	5	5
152	2	44	1	160	63.5	1	24.8047	3	1	1	0	1	4	4	4	5	5	4.4	5	5	6	5.33333	3	4	3	3.33333	5	6	6	5.66667	6	3	5	4	5	4.6	5	4	6	7	6	7	6	5.85714	5.33333	4	4	4	4
153	1	72	2	170	65	0	22.4913	3	1	1	2	0	4	4	4	4	4	4	6	6	6	6	3	2	4	3	2	3	3	2.66667	3	3	3	3	3	3	2	4	4	3	3	4	4	3.42857	3.25	3	4	2	3
154	1	72	2	170	65	0	22.4913	3	1	1	2	0	4	4	3	5	4	4	6	6	6	6	4	2	5	4	2	2	2	2	4	3	2	3	3	3	4	3	2	3	3	6	3	3.42857	3.25	2	3	3	3
155	2	69	2	160	74	2	28.9062	1	3	1	2	0	2	2	2	2	2	2	6	6	6	6	2	2	2	2	3	3	3	3	3	4	5	6	5	4.6	4	3	5	5	5	4	5	4.42857	4.5	3	3	2	4
156	1	44	1	173	77	1	25.7276	3	3	1	1	1	6	5	4	5	5	5	5	5	6	5.33333	6	6	6	6	6	6	6	6	4	3	2	3	3	3	4	3	2	4	5	6	3	3.85714	3.5	4	5	5	5
157	1	44	1	158	70	2	28.0404	2	2	1	0	1	3	4	2	4	4	3.4	3	5	3	3.66667	3	4	4	3.66667	5	6	5	5.33333	4	7	5	5	4	5	2	4	5	6	4	6	4	4.42857	4.66667	4	5	5	5
158	1	62	2	173	63	0	21.0498	4	1	1	1	1	3	3	3	3	3	3	2	4	2	2.66667	2	4	2	2.66667	3	3	2	2.66667	3	4	4	4	4	3.8	5	3	4	5	5	5	4	4.42857	4.16667	3	2	4	4
159	1	73	2	168	62	0	21.9671	2	3	1	1	1	2	2	2	3	3	2.4	5	3	4	4	3	3	2	2.66667	1	3	2	2	3	4	3	4	5	3.8	5	3	4	5	4	6	4	4.42857	4.16667	3	4	4	4
160	2	73	2	155	52.5	0	21.8522	2	2	1	1	0	2	4	3	3	3	3	5	3	3	3.66667	3	3	5	3.66667	2	2	4	2.66667	3	4	3	4	6	4	3	2	4	1	3	5	6	3.42857	3.66667	3	4	3	4
161	2	71	2	149	63	2	28.3771	1	2	1	0	0	2	2	2	2	2	2	6	6	6	6	3	3	4	3.33333	5	5	5	5	3	4	2	4	5	3.6	4	4	7	6	5	5	5	5.14286	4.5	4	5	5	5
162	2	69	2	159	61	1	24.1288	1	3	1	1	1	5	5	5	6	4	5	6	6	6	6	4	4	4	4	6	6	6	6	4	4	2	7	4	4.2	5	5	5	5	4	6	4	4.85714	4.58333	3	4	4	4
163	1	34	1	165	50	0	18.3655	3	1	1	1	1	2	2	2	2	1	1.8	2	4	3	3	4	4	4	4	2	2	2	2	3	4	4	4	6	4.2	4	6	4	5	5	5	5	4.85714	4.58333	4	4	5	4
164	1	68	2	150	47.5	0	21.1111	1	2	1	0	0	4	3	3	4	4	3.6	3	6	6	5	2	1	3	2	3	4	2	3	3	3	4	4	3	3.4	3	3	4	2	3	3	5	3.28571	3.33333	4	4	4	4
165	1	45	1	168	69	1	24.4473	4	2	1	2	0	4	2	4	3	2	3	3	2	2	2.33333	4	6	4	4.66667	4	4	5	4.33333	3	4	5	3	5	4	3	4	4	5	5	3	6	4.28571	4.16667	4	4	4	4
166	2	57	1	165	63	0	23.1405	3	2	1	1	0	1	3	2	2	2	2	3	3	3	3	2	2	2	2	2	2	2	2	3	3	3	3	3	3	4	2	4	2	4	4	4	3.42857	3.25	3	3	3	3
167	2	69	2	159	61	1	24.1288	1	3	1	1	1	5	5	6	4	6	5.2	4	3	5	4	6	6	6	6	6	6	6	6	3	3	3	5	5	3.8	3	3	5	5	4	5	5	4.28571	4.08333	4	5	5	5
168	1	45	1	170	95	2	32.872	2	1	1	1	0	5	6	5	5	5	5.2	3	4	3	3.33333	2	4	4	3.33333	4	6	6	5.33333	4	3	2	4	4	3.4	4	3	4	6	4	6	5	4.57143	4.08333	3	5	4	4
169	2	74	2	153	76	2	32.4661	3	3	1	1	0	4	4	3	3	4	3.6	4	4	5	4.33333	4	4	5	4.33333	4	5	6	5	3	2	3	4	4	3.2	7	3	4	5	3	6	4	4.57143	4	4	4	4	5
170	1	74	2	161	62	0	23.9188	2	2	1	2	1	4	5	2	5	2	3.6	4	4	5	4.33333	4	5	4	4.33333	5	5	5	5	3	4	4	4	4	3.8	5	3	4	5	4	5	4	4.28571	4.08333	4	5	5	5
171	1	71	2	165	70	1	25.7117	2	2	1	1	0	4	4	4	4	4	4	3	6	5	4.66667	5	4	5	4.66667	5	5	5	5	4	4	4	4	5	4.2	1	7	6	6	7	5	6	5.42857	4.91667	4	4	5	5
172	1	64	2	166	80	2	29.0318	1	1	1	1	1	5	4	4	2	4	3.8	5	5	4	4.66667	5	4	6	5	4	4	4	4	4	3	4	3	3	3.4	4	3	3	4	5	6	5	4.28571	3.91667	3	5	4	5
173	2	66	2	160	55	0	21.4844	1	2	1	2	0	4	4	3	5	4	4	4	6	4	4.66667	3	2	4	3	2	2	2	2	3	3	2	3	3	2.8	3	3	2	3	1	4	3	2.71429	2.75	4	4	5	5
174	2	78	2	161	59	0	22.7615	1	3	2	2	0	2	2	2	2	3	2.2	2	3	3	2.66667	2	4	2	2.66667	3	4	3	3.33333	3	4	3	4	1	3	5	2	4	7	4	4	5	4.42857	3.83333	4	4	6	4
175	2	76	2	150	50	0	22.2222	1	1	1	1	0	4	4	4	4	4	4	6	6	6	6	2	4	3	3	2	4	2	2.66667	3	1	4	4	6	3.6	7	5	4	6	4	4	6	5.14286	4.5	4	5	5	4
176	1	30	1	175	80	1	26.1224	4	2	1	1	1	2	1	3	3	3	2.4	2	2	2	2	2	3	1	2	2	3	2	2.33333	6	1	2	3	3	3	3	3	2	5	4	4	3	3.42857	3.25	4	4	5	4
177	1	73	2	163	75	2	28.2284	1	2	1	1	0	4	3	4	4	4	3.8	2	4	3	3	1	3	1	1.66667	1	2	1	1.33333	3	3	4	4	3	3.4	3	3	4	2	3	3	4	3.14286	3.25	2	2	3	3
178	2	85	2	150	52	0	23.1111	4	3	1	1	1	4	5	4	3	4	4	4	3	3	3.33333	3	4	3	3.33333	4	3	4	3.66667	4	3	2	3	1	2.6	4	3	2	5	3	6	5	4	3.41667	4	4	5	4
179	1	71	2	170	66	0	22.8374	2	1	1	1	1	3	4	2	3	3	3	4	4	3	3.66667	4	4	3	3.66667	3	4	3	3.33333	3	3	3	3	3	3	4	2	4	3	3	4	4	3.42857	3.25	3	4	4	4
180	2	58	1	163	70	1	26.3465	2	2	1	1	0	2	1	2	3	2	2	6	6	6	6	1	1	1	1	1	1	3	1.66667	3	4	4	4	5	4	5	3	5	5	4	6	6	4.85714	4.5	3	5	4	2
181	1	70	2	166	60	0	21.7738	2	3	1	0	0	2	2	3	3	2	2.4	3	6	6	5	5	4	6	5	3	4	3	3.33333	3	4	4	4	6	4.2	4	5	4	5	5	4	6	4.71429	4.5	4	4	3	4
182	1	70	2	147	50	0	23.1385	1	1	1	2	0	2	2	2	3	3	2.4	3	3	2	2.66667	2	1	3	2	2	2	2	2	3	4	4	4	7	4.4	4	6	3	5	5	5	6	4.85714	4.66667	3	4	4	5
183	1	70	2	166	67.5	1	24.4956	2	2	1	2	0	3	3	4	1	3	2.8	4	4	4	4	3	2	4	3	4	3	5	4	3	4	4	4	5	4	4	2	3	5	5	3	6	4	4	5	4	4	5
184	1	55	1	169	82	2	28.7105	2	2	1	1	1	3	3	3	3	3	3	4	5	4	4.33333	4	4	4	4	4	4	3	3.66667	5	5	5	6	6	5.4	5	6	5	6	4	5	6	5.28571	5.33333	3	3	3	4
185	2	71	2	178	85	1	26.8274	1	3	1	2	0	3	2	4	4	4	3.4	3	4	4	3.66667	3	4	4	3.66667	3	3	3	3	4	4	4	4	4	4	5	4	5	5	4	5	4	4.57143	4.33333	3	3	4	4
186	1	53	1	168	62	0	21.9671	2	2	1	1	1	3	3	3	3	3	3	2	4	2	2.66667	3	3	2	2.66667	5	4	4	4.33333	4	3	2	3	5	3.4	4	3	4	4	5	6	5	4.42857	4	4	5	5	4
187	2	73	2	152	58	1	25.1039	3	3	2	2	0	4	6	4	5	5	4.8	5	5	5	5	6	6	5	5.66667	5	6	6	5.66667	3	4	4	5	4	4	4	2	4	5	4	4	5	4	4	2	2	2	2
188	2	76	2	159	41	0	16.2177	1	3	2	2	0	2	3	4	4	4	3.4	3	4	3	3.33333	2	2	2	2	1	3	1	1.66667	4	3	2	3	4	3.2	4	3	2	4	5	6	5	4.14286	3.75	5	5	5	6
189	2	77	2	179	95	2	29.6495	1	3	1	0	0	3	3	4	4	4	3.6	3	3	3	3	1	1	2	1.33333	3	3	4	3.33333	3	4	3	4	2	3.2	4	2	4	6	4	4	5	4.14286	3.75	4	4	4	5
190	1	46	1	167	63	0	22.5896	4	1	1	1	1	2	3	2	4	4	3	3	3	3	3	3	3	3	3	3	4	3	3.33333	3	5	5	6	5	4.8	4	5	5	6	5	4	6	5	4.91667	5	4	3	3
191	1	48	1	160	67	1	26.1719	4	1	1	2	1	2	3	5	5	4	3.8	4	5	3	4	5	5	5	5	4	5	5	4.66667	3	4	4	4	6	4.2	4	5	4	5	5	3	6	4.57143	4.41667	3	4	6	4
192	1	61	2	160	67.5	1	26.3672	3	1	1	2	1	6	6	6	6	6	6	3	6	6	5	6	6	6	6	6	6	6	6	3	4	4	4	5	4	3	5	1	5	5	5	6	4.28571	4.16667	4	5	6	5
193	1	70	2	168	66	0	23.3844	2	3	1	1	1	2	2	2	2	4	2.4	5	5	5	5	4	5	4	4.33333	5	6	5	5.33333	3	4	4	4	5	4	4	4	4	5	5	3	6	4.42857	4.25	3	4	3	3
194	2	62	2	172	69	0	23.3234	3	1	1	1	0	4	4	4	5	4	4.2	5	6	6	5.66667	3	4	4	3.66667	2	3	2	2.33333	3	4	4	4	5	4	4	4	5	6	5	4	5	4.71429	4.41667	4	5	5	4
195	1	65	2	157	64	1	25.9645	1	2	1	1	1	6	6	3	6	6	5.4	5	3	4	4	4	4	4	4	6	6	6	6	4	3	3	3	5	3.6	4	3	4	5	5	6	6	4.71429	4.25	2	3	3	3
196	2	54	1	146.5	63	2	29.3539	2	3	1	0	0	2	3	3	3	4	3	6	6	6	6	4	3	5	4	3	2	4	3	3	5	4	3	3	3.6	2	3	2	5	4	4	4	3.42857	3.5	3	4	4	5
197	2	60	2	170	83.5	2	28.8927	3	1	1	0	1	4	4	3	3	4	3.6	4	2	2	2.66667	4	4	4	4	3	4	4	3.66667	4	4	5	5	3	4.2	5	4	5	7	5	6	5	5.28571	4.83333	4	4	5	4
198	2	69	2	159	61	1	24.1288	3	3	1	2	1	6	6	6	6	6	6	6	6	6	6	6	6	6	6	6	6	6	6	3	1	4	5	6	3.8	7	6	4	5	5	4	5	5.14286	4.58333	4	5	4	5
199	2	76	2	157	65	1	26.3702	1	1	1	2	0	2	3	4	3	3	3	5	4	3	4	3	3	3	3	5	5	5	5	4	5	4	5	5	4.6	5	5	7	6	5	5	7	5.71429	5.25	3	4	3	4
200	1	61	2	180	85	1	26.2346	3	1	2	2	0	3	3	3	3	4	3.2	3	4	3	3.33333	5	5	5	5	6	6	6	6	4	5	6	5	5	5	5	5	5	5	4	6	5	5	5	4	4	5	5
201	2	60	2	170	83.5	2	28.8927	3	1	1	0	1	2	3	2	2	3	2.4	5	3	4	4	2	3	3	2.66667	2	3	3	2.66667	3	4	7	5	7	5.2	4	5	2	4	5	6	6	4.57143	4.83333	4	4	4	4
202	1	75	2	163	70	1	26.3465	2	1	1	1	1	4	4	3	3	4	3.6	6	6	6	6	5	4	4	4.33333	6	6	6	6	4	4	5	6	5	4.8	2	5	5	6	5	4	6	4.71429	4.83333	3	3	4	4
203	2	59	1	170	65	0	22.4913	2	1	1	1	1	6	6	6	6	6	6	5	5	6	5.33333	6	6	6	6	5	6	6	5.66667	4	4	5	5	4	4.4	5	2	7	5	4	6	4	4.71429	4.58333	4	4	5	4
204	1	75	2	171	67.5	0	23.084	2	2	1	1	1	6	5	4	5	6	5.2	6	6	6	6	5	5	5	5	5	5	5	5	3	4	3	4	5	3.8	7	1	4	5	3	6	4	4.28571	4.08333	4	4	5	5
205	1	65	2	160	68	1	26.5625	1	2	1	0	1	3	3	3	3	3	3	4	4	4	4	3	4	4	3.66667	2	2	1	1.66667	3	3	4	3	4	3.4	2	2	2	3	3	3	4	2.71429	3	2	3	3	3
206	2	64	2	155	53	0	22.0604	3	2	2	1	0	5	5	5	4	4	4.6	4	3	5	4	6	5	6	5.66667	4	2	3	3	4	4	5	6	6	5	4	4	5	4	5	5	5	4.57143	4.75	4	4	4	5
207	1	60	2	157	59	0	23.9361	2	2	1	2	0	6	4	5	5	4	4.8	5	5	5	5	4	5	5	4.66667	6	6	6	6	4	3	4	3	6	4	4	3	5	5	6	6	6	5	4.58333	4	4	5	4
208	1	51	1	168	64	0	22.6757	4	1	1	2	1	3	4	3	3	3	3.2	3	3	4	3.33333	3	3	4	3.33333	3	4	4	3.66667	4	5	5	6	5	5	4	5	5	7	4	5	7	5.28571	5.16667	4	4	4	4
209	2	71	2	156	64	1	26.2985	1	1	1	1	0	4	4	3	3	3	3.4	4	3	5	4	4	3	5	4	3	3	3	3	4	3	3	3	4	3.4	4	3	4	5	5	6	6	4.71429	4.16667	4	4	4	4
210	2	80	2	155	60	1	24.974	3	3	1	1	0	4	5	5	5	5	4.8	6	6	3	5	3	3	5	3.66667	5	5	5	5	3	4	4	4	5	4	5	3	4	5	4	6	5	4.57143	4.33333	1	2	2	3
211	1	86	2	160	63	1	24.6094	3	3	1	1	0	3	4	3	3	4	3.4	3	4	3	3.33333	3	4	3	3.33333	3	3	3	3	3	4	7	6	2	4.4	4	2	1	7	4	4	5	3.85714	4.08333	3	3	3	3
212	1	63	2	180	109	2	33.642	1	1	1	1	0	5	5	6	4	4	4.8	5	6	6	5.66667	3	4	3	3.33333	4	2	3	3	4	4	4	5	4	4.2	5	4	5	5	4	6	4	4.71429	4.5	4	4	5	4
213	2	70	2	153	45	0	19.2234	3	1	1	2	0	4	5	4	5	4	4.4	6	4	5	5	5	5	5	5	2	3	2	2.33333	3	4	4	3	5	3.8	3	3	3	6	5	4	5	4.14286	4	3	3	3	4
214	2	72	2	172	83	2	28.0557	1	2	1	2	0	3	3	3	3	3	3	3	5	4	4	2	3	1	2	1	1	2	1.33333	2	2	3	3	3	2.6	6	2	4	4	2	6	5	4.14286	3.5	4	5	5	6
215	2	67	2	167	75	1	26.8923	1	2	1	2	0	2	2	2	4	2	2.4	5	4	6	5	1	1	2	1.33333	1	1	2	1.33333	4	3	2	3	3	3	4	3	2	3	3	6	3	3.42857	3.25	3	5	4	4
216	2	61	2	162	60	0	22.8624	1	2	1	1	1	5	6	6	6	4	5.4	6	6	3	5	6	6	6	6	6	6	6	6	4	4	6	5	5	4.8	5	2	7	6	6	5	6	5.28571	5.08333	4	4	4	4
217	2	74	2	172	87	2	29.4078	1	3	1	0	0	2	3	2	3	4	2.8	4	2	3	3	3	4	2	3	2	2	2	2	3	4	4	4	5	4	4	2	6	6	6	3	5	4.57143	4.33333	4	4	5	5
218	1	74	2	167	70	1	25.0995	1	3	1	0	0	3	5	5	5	4	4.4	6	5	5	5.33333	5	5	6	5.33333	5	3	4	4	3	3	4	4	3	3.4	3	3	5	5	4	5	5	4.28571	3.91667	3	3	3	3
219	2	70	2	170	69	0	23.8754	1	1	1	2	0	4	4	5	5	5	4.6	5	6	6	5.66667	6	5	6	5.66667	3	3	3	3	1	6	4	4	5	4	3	3	4	5	5	4	6	4.28571	4.16667	3	3	3	3
220	2	73	2	150	44	0	19.5556	1	3	1	0	1	6	6	5	6	6	5.8	6	6	6	6	5	5	5	5	6	6	6	6	3	2	4	5	5	3.8	7	5	5	5	6	5	6	5.57143	4.83333	3	3	4	5
221	1	55	1	170	84	2	29.0657	3	3	1	2	1	6	6	6	6	6	6	4	6	5	5	6	6	6	6	6	6	6	6	4	5	6	7	3	5	5	4	5	7	1	6	5	4.71429	4.83333	3	4	4	5
222	2	64	2	158	58	0	23.2335	2	1	1	1	1	6	5	6	6	6	5.8	5	5	5	5	4	5	3	4	5	6	6	5.66667	3	4	4	4	2	3.4	5	4	4	7	3	5	4	4.57143	4.08333	3	5	4	4
223	1	58	1	168	77	1	27.2817	2	1	1	1	0	2	6	6	6	6	5.2	5	6	6	5.66667	5	6	6	5.66667	4	5	5	4.66667	3	4	4	5	6	4.4	4	5	5	5	4	7	4	4.85714	4.66667	3	3	4	4
224	2	64	2	150	55	1	24.4444	1	3	1	2	0	2	2	2	2	2	2	3	4	3	3.33333	1	1	1	1	1	2	1	1.33333	2	2	2	3	2	2.2	2	3	4	3	4	3	3	3.14286	2.75	3	3	3	3
225	2	73	2	155	49	0	20.3954	4	1	1	1	0	3	3	3	3	3	3	6	6	6	6	6	6	6	6	4	2	3	3	3	3	4	5	6	4.2	4	4	6	5	4	6	5	4.85714	4.58333	4	4	4	4
226	1	62	2	167	71	1	25.4581	2	3	1	2	1	4	5	4	4	5	4.4	2	4	2	2.66667	5	5	5	5	2	3	3	2.66667	3	3	4	5	6	4.2	4	4	5	5	4	5	5	4.57143	4.41667	4	5	5	5
227	2	44	1	154	52	0	21.9261	2	1	1	1	1	2	1	5	4	3	3	6	6	6	6	5	5	5	5	4	4	3	3.66667	3	5	2	3	4	3.4	3	3	2	5	6	3	5	3.85714	3.66667	4	4	4	4
228	1	55	1	170	84	2	29.0657	1	3	2	2	1	4	5	5	5	5	4.8	3	3	3	3	1	3	3	2.33333	2	3	2	2.33333	2	2	2	2	3	2.2	2	2	2	3	3	3	3	2.57143	2.41667	5	5	5	5
229	1	76	2	169	70	1	24.5089	2	3	2	1	1	3	3	4	3	3	3.2	3	4	3	3.33333	3	4	3	3.33333	2	4	4	3.33333	3	3	3	3	3	3	3	2	4	2	4	4	5	3.42857	3.25	3	4	4	5
230	2	67	2	173	75.5	1	25.2264	2	1	1	1	1	3	3	3	3	3	3	4	6	5	5	1	1	2	1.33333	4	5	4	4.33333	3	4	2	3	3	3	3	3	2	5	4	5	5	3.85714	3.5	4	4	6	4
231	2	70	2	166	67.5	1	24.4956	2	2	1	0	0	5	5	5	5	4	4.8	3	3	3	3	3	3	3	3	5	5	6	5.33333	3	4	4	3	6	4	3	3	4	6	5	4	5	4.28571	4.16667	3	3	2	2
232	1	53	1	152	52	0	22.5069	1	1	1	2	1	3	3	2	3	3	2.8	5	5	5	5	4	6	5	5	4	5	4	4.33333	2	2	2	4	3	2.6	2	3	5	4	3	3	3	3.28571	3	4	4	4	5
233	2	73	2	163	62	0	23.3355	1	3	1	1	0	3	4	4	4	4	3.8	5	4	5	4.66667	2	1	3	2	2	2	1	1.66667	3	3	4	4	4	3.6	3	3	5	5	4	5	5	4.28571	4	4	4	4	3
234	1	67	2	173	80	1	26.7299	1	2	1	0	1	2	3	3	4	4	3.2	3	3	3	3	5	5	5	5	4	4	4	4	3	2	5	5	5	4	6	4	5	6	5	5	5	5.14286	4.66667	5	4	4	5
235	1	63	2	160	62	1	24.2188	1	3	1	2	1	4	4	5	5	4	4.4	5	4	3	4	5	6	5	5.33333	6	5	6	5.66667	4	4	4	4	4	4	5	4	4	5	3	5	4	4.28571	4.16667	4	4	4	4
236	2	60	2	165	59	0	21.6713	2	2	1	2	0	4	4	3	3	3	3.4	4	3	4	3.66667	4	4	3	3.66667	5	5	5	5	3	3	2	7	6	4.2	4	4	6	5	4	6	5	4.85714	4.58333	3	2	2	3
237	2	74	2	162	66	1	25.1486	1	3	2	0	0	2	1	2	3	2	2	2	2	2	2	1	1	1	1	1	2	1	1.33333	3	5	2	3	3	3.2	3	3	2	5	4	3	3	3.28571	3.25	2	2	2	2
238	2	57	1	152	52	0	22.5069	1	2	2	1	1	3	3	3	2	4	3	5	5	5	5	3	4	3	3.33333	5	5	6	5.33333	3	2	5	5	5	4	7	3	2	5	4	6	4	4.42857	4.25	4	5	5	5
239	2	64	2	170	90	2	31.1419	1	2	1	1	1	4	5	3	5	5	4.8	5	5	5	5	5	5	5	5	5	5	6	5.33333	3	4	5	6	5	4.6	4	6	3	5	5	4	6	4.71429	4.66667	5	4	4	5
240	1	53	1	170	76	1	26.2976	3	1	1	2	1	4	4	4	4	4	4	5	4	6	5	5	5	5	5	5	6	6	5.66667	4	4	4	5	4	4.2	5	2	7	5	4	6	4	4.71429	4.5	5	4	4	4
241	2	54	1	180	60	0	18.5185	1	1	1	1	1	6	5	3	5	6	5	6	5	4	5	3	3	3	3	5	6	5	5.33333	4	5	5	5	4	4.6	5	4	5	5	4	6	5	4.85714	4.75	3	3	4	4
242	2	76	2	160	49	0	19.1406	1	3	1	2	0	4	4	3	3	4	3.6	4	4	4	4	3	1	2	2	2	2	1	1.66667	3	4	4	3	5	3.8	3	3	3	5	6	4	6	4.28571	4.08333	3	3	3	3
243	2	61	2	160	55	0	21.4844	1	2	1	1	0	3	3	3	3	3	3	6	6	6	6	6	6	6	6	4	4	4	4	3	4	2	4	5	3.6	3	3	6	5	6	6	6	5	4.41667	4	4	5	4
244	1	29	1	160	75	2	29.2969	2	1	1	2	1	3	5	5	5	3	4.2	5	5	5	5	5	5	5	5	5	6	4	5	3	1	4	5	6	3.8	7	5	4	5	5	4	6	5.14286	4.58333	4	4	4	5
245	2	76	2	150	49	0	21.7778	1	3	1	1	1	2	3	2	2	3	2.4	6	5	4	5	4	4	4	4	5	5	5	5	3	3	4	4	6	4	5	1	5	5	4	5	5	4.28571	4.16667	5	4	5	5
246	2	65	2	155	71	2	29.5525	1	2	1	1	1	4	4	5	4	4	4.2	5	4	6	5	5	5	5	5	5	4	5	4.66667	3	4	1	4	3	3	3	3	2	5	4	3	3	3.28571	3.16667	3	4	4	4
247	2	65	2	164	63	0	23.4236	1	3	1	1	1	5	5	5	6	4	5	2	1	3	2	2	2	2	2	4	5	5	4.66667	3	4	7	4	4	4.4	5	3	1	5	4	5	4	3.85714	4.08333	3	3	4	4
248	2	65	2	166	61.5	0	22.3182	4	1	1	1	1	2	4	3	3	3	3	6	6	6	6	6	6	6	6	5	3	5	4.33333	3	4	4	6	5	4.4	4	3	5	5	4	4	5	4.28571	4.33333	4	5	5	5
249	2	78	2	169	72	1	25.2092	3	3	1	1	1	5	5	5	5	5	5	6	5	4	5	4	4	4	4	6	6	6	6	3	4	2	7	6	4.4	5	5	4	5	5	5	7	5.14286	4.83333	4	4	5	5
250	2	78	2	154	53	0	22.3478	3	3	1	1	1	4	6	4	5	5	4.8	6	6	6	6	6	6	6	6	6	6	6	6	6	4	5	4	6	5	5	6	6	6	5	7	6	5.85714	5.5	4	4	5	4
251	1	52	1	171.5	74	1	25.1596	2	2	1	2	1	4	4	4	4	4	4	4	3	5	4	4	4	3	3.66667	4	4	3	3.66667	3	4	5	6	5	4.6	4	3	5	5	5	4	5	4.42857	4.5	3	4	4	3
252	2	66	2	155	56	0	23.3091	2	2	1	0	1	3	3	3	3	3	3	2	4	3	3	3	4	3	3.33333	3	3	4	3.33333	3	4	4	4	4	3.8	5	3	4	5	5	5	5	4.57143	4.25	4	4	4	6
253	2	75	2	168	80	2	28.3447	4	1	1	1	1	2	3	2	1	3	2.2	6	6	6	6	3	2	2	2.33333	5	5	5	5	3	4	6	4	4	4.2	3	3	3	4	5	5	6	4.14286	4.16667	4	5	5	5
254	1	67	2	158	64	1	25.6369	1	3	1	1	1	2	2	5	4	4	3.4	3	5	3	3.66667	3	4	4	3.66667	5	5	5	5	3	4	4	4	5	4	3	3	4	5	5	3	6	4.14286	4.08333	4	4	4	4
255	2	60	2	158	52	0	20.83	1	1	2	2	1	5	5	4	5	5	4.8	4	4	4	4	3	5	4	4	4	5	4	4.33333	1	6	4	7	5	4.6	4	3	5	5	4	4	5	4.28571	4.41667	4	4	4	5
256	1	78	2	154	53	0	22.3478	3	3	1	2	1	6	6	6	5	6	5.8	6	6	6	6	6	6	6	6	4	3	5	4	3	4	4	4	4	3.8	5	3	4	5	5	5	5	4.57143	4.25	4	4	5	4
257	2	76	2	153	58	1	24.7768	2	3	1	2	1	5	5	5	6	4	5	2	3	3	2.66667	6	6	6	6	5	5	4	4.66667	3	4	4	5	5	4.2	4	2	4	5	4	4	5	4	4.08333	5	4	4	4
258	1	67	2	161	65	1	25.0762	1	3	2	0	1	5	5	5	5	5	5	4	3	5	4	3	4	3	3.33333	4	4	4	4	3	4	4	4	4	3.8	3	1	5	5	5	4	5	4	3.91667	3	3	3	3
259	1	59	1	166	72	1	26.1286	2	1	1	1	1	4	3	3	4	4	3.6	6	4	5	5	2	3	3	2.67	3	4	3	3.33333	3	4	4	5	5	4.2	4	4	5	6	5	5	5	4.85714	4.58333	3	3	5	4
260	1	49	1	159	62	1	24.5243	2	2	1	2	1	3	3	2	3	4	3	6	6	6	6	3	3	4	3.33333	5	3	4	4	3	2	4	4	5	3.6	6	5	4	5	5	3	6	4.85714	4.33333	4	4	6	4
261	1	26	1	177	103	2	32.8769	3	1	1	2	1	3	4	3	3	4	3.4	3	4	4	3.66667	3	5	3	3.66667	4	4	4	4	5	4	5	6	6	5.2	5	6	5	6	4	5	6	5.28571	5.25	3	5	4	4
262	1	64	2	155	53	0	22.0604	1	2	1	1	1	5	5	5	5	3	4.6	5	6	6	5.66667	6	6	5	5.66667	3	3	4	3.33333	3	5	5	6	5	4.8	4	4	5	5	5	4	6	4.71429	4.75	3	4	6	6
263	1	68	2	170	71.5	1	24.7405	2	1	1	1	1	5	5	5	5	6	5.2	4	6	5	5	6	6	6	6	6	6	6	6	4	4	4	4	5	4.2	5	4	5	5	4	5	4	4.57143	4.41667	5	5	5	5
264	2	53	1	169	60	0	21.0077	3	3	1	0	1	3	4	4	5	5	4.2	5	5	5	5	3	1	3	2.33333	3	3	4	3.33333	3	4	4	5	6	4.4	4	5	4	5	5	6	6	5	4.75	3	3	5	5
265	1	48	1	170	64	0	22.1453	2	3	1	1	1	2	3	2	4	4	3	4	4	4	4	5	5	6	5.33333	4	3	4	3.66667	3	4	5	6	5	4.6	4	3	5	5	5	4	5	4.42857	4.5	5	5	6	6
266	2	65	2	157	64	1	25.9645	1	2	1	2	1	3	4	3	3	4	3.4	3	5	4	4	4	4	4	4	5	6	6	5.66667	3	4	4	6	5	4.4	4	3	4	5	4	4	5	4.14286	4.25	3	3	2	3
267	1	60	2	165	57	0	20.9366	3	3	1	0	1	4	5	5	5	5	4.8	5	5	4	4.66667	5	4	5	4.66667	6	4	5	5	3	4	4	3	5	3.8	3	3	3	5	6	4	6	4.28571	4.08333	4	4	5	5
268	1	65	2	157	64	1	25.9645	1	2	1	2	1	3	3	4	3	4	3.4	4	4	4	4	4	4	4	4	6	6	5	5.66667	3	4	4	2	7	4	4	3	4	6	5	4	5	4.42857	4.25	4	4	4	4
269	1	58	1	168	75	1	26.5731	1	2	1	2	1	4	4	4	5	5	4.4	5	4	6	5	4	4	4	4	2	3	3	2.66667	3	3	3	3	3	3	2	2	2	3	3	3	3	2.57	2.75	3	4	3	3
270	1	59	1	163	67.5	1	25.4055	3	3	1	1	1	4	5	4	5	5	4.6	5	6	5	5.33333	4	4	4	4	5	6	5	5.33333	3	3	4	4	5	3.8	3	3	5	5	4	5	5	4.28571	4.08333	3	4	4	6
271	2	48	1	168	68	1	24.093	2	1	1	2	1	2	3	2	3	4	2.8	3	3	4	3.33333	4	3	3	3.33333	3	4	3	3.33333	4	4	4	4	5	4.2	4	2	7	6	7	3	5	4.85714	4.58333	4	4	4	5
272	2	71	2	150	51.5	0	22.8889	1	1	1	1	1	4	4	4	4	4	4	3	4	3	3.33333	2	1	2	1.66667	2	3	3	2.66667	4	4	4	5	4	4.2	5	5	5	7	2	6	5	5	4.66667	4	5	5	5
273	1	56	1	172	67.5	0	22.8164	2	1	1	0	1	3	4	3	3	4	3.4	4	4	4	4	4	4	4	4	5	5	4	4.66667	3	4	2	5	6	4	5	4	7	5	5	5	6	5.28571	4.75	4	5	5	5
274	1	49	1	176	86	1	27.7634	2	1	1	0	1	3	3	2	3	4	3	3	6	6	5	4	5	5	4.66667	3	4	4	3.66667	3	4	3	5	4	3.8	4	2	4	5	4	4	5	4	3.91667	3	4	4	4
275	1	59	1	150	51	0	22.6667	2	3	1	0	1	5	5	4	3	6	4.6	6	4	5	5	3	4	4	3.66667	4	4	4	4	3	4	6	4	5	4.4	3	1	5	2	7	6	6	4.28571	4.33333	4	4	4	5
276	1	47	1	172	75	1	25.3515	4	1	1	1	1	3	5	5	6	4	4.6	5	5	5	5	6	5	5	5.33333	5	6	6	5.66667	4	3	4	4	5	4	4	3	5	5	6	6	6	5	4.58333	4	4	5	5
277	1	61	2	162	60	0	22.8624	2	2	1	2	1	6	6	6	6	6	6	6	6	6	6	6	6	6	6	6	6	6	6	3	4	5	5	6	4.6	5	6	5	5	4	5	6	5.14286	4.91667	4	4	5	5
278	1	75	2	162	55	0	20.9572	1	2	1	1	1	6	6	6	6	6	6	4	5	3	4	4	3	5	4	5	4	4	4.33333	2	3	5	4	6	4	7	3	7	6	6	7	6	6	5.16667	5	4	5	5
279	1	63	2	163	59	0	22.2063	1	1	1	1	1	6	6	5	6	5	5.6	6	6	6	6	6	6	6	6	6	6	6	6	4	3	3	3	5	3.6	4	3	5	5	5	6	6	4.85714	4.33333	3	3	3	3
[truncated: 49 more columns]
